# Supplementary material for: Proteomic characterization of high-density lipoprotein particles in patients with non-alcoholic fatty liver disease
Source: Clin Proteomics. 2018 Mar 6;15:10. doi: 10.1186/s12014-018-9186-0 (PMC5839024; doi:10.1186/s12014-018-9186-0)
Supplement: Supplementary file 1 — Additional file 1. Proteome Abundance Data [file 12014_2018_9186_MOESM1_ESM.xlsx]

## Sheet: Sheet1
		KEYS
		Nash	NASH
		SS	Simple steatosis
		Norm	Normal
		NAFLD	SS plusNASH
HDL PROTEOME ABUNDANCE DATA
UniprotID	Nash_108	Nash_165	Nash_57	Nash_62	Nash_73		SS_100	SS_102	SS_134	SS_174	SS_98		Norm_103	Norm_147	Norm_93	Norm_94	Norm_96		Pval-Norm_vs_SS_vs_NASH	Pval-Norm_vs_NAFLD	Pval_Norm_and_SS_vs_NASH
P04217	29.1049	29.4026	29.957	28.4232	28.8788		28.3354	29.9797	28.6758	28.974	29.618		30.4364	29.6199	29.9106	29.8234	29.6507		0.0389671	0.00874693	0.307075
P01023	31.5672	32.6451	32.087	32.4967	31.4889		32.8649	31.2278	31.0891	31.8882	32.3552		30.616	31.7264	31.0604	30.6416	31.3363		0.00896972	0.00456759	0.117534
P43652	29.0282	28.8343	28.9537	27.5893	28.3759		28.2849	28.8622	27.4006	27.862	28.5852		29.4776	28.9458	28.7734	28.7372	28.5587		0.34096	0.0702093	0.981399
P01019	24.9237	25.4635	26.563	27.4936	25.8466		24.9505	26.2706	27.0538	26.2643	26.6787		26.8533	26.6776	27.9601	26.3934	25.5231		0.252853	0.26186	0.401866
P02765	27.8411	27.8136	29.5823	26.8319	27.8527		26.8656	29.1436	27.3974	28.4601	28.694		29.8257	28.8456	29.0443	29.1468	28.7191		0.0306949	0.014777	0.207022
P02760	28.5186	28.8469	28.6166	29.0513	28.5365		29.4039	28.2251	28.7658	28.6171	28.86		28.0303	27.7889	28.6668	27.7815	29.5638		0.284903	0.168424	0.62152
P02743	29.1593	29.6047	28.6231	29.3711	29.361		29.1881	29.1445	29.103	29.0072	29.4175		29.3008	29.1307	28.5088	28.8254	29.7834		0.604817	0.644873	0.664915
P02647	34.9479	34.5606	34.2776	34.9914	34.4675		35.099	33.9168	34.368	34.6457	35.074		34.5341	33.9981	33.9727	34.9088	34.9424		0.502259	0.474806	0.656468
P02652	32.9929	32.5656	32.476	32.6129	32.122		32.4988	31.3745	32.0005	32.7655	33.0181		32.2891	31.8034	31.9249	32.4061	32.8086		0.291479	0.445649	0.294081
P06727	27.8679	27.023	27.593	27.9807	27.6322		27.1245	26.5446	29.9784	29.9258	28.8157		26.8617	23.3435	27.2416	26.9496	29.8683		0.474295	0.177028	0.961187
P04114	24.6489	26.3721	26.3204	26.1551	25.2056		25.2674	24.4918	25.1667	24.3843	25.3684		23.6351	25.1455	25.5655	25.1604	23.6727		0.0155668	0.106104	0.0158773
P02654	28.6648	25.4489	27.2713	27.0104	27.5749		27.9856	24.6011	28.1705	26.6598	27.8763		27.727	25.683	25.7564	25.8406	26.8364		0.264738	0.234355	0.46502
P02655	29.3462	26.3991	27.7005	26.6844	27.7897		28.5194	25.6461	28.2182	27.333	27.6617		27.3074	26.1132	26.9084	26.6606	27.9197		0.329436	0.303596	0.514591
P02656	30.0626	29.827	29.0907	29.0539	29.3616		30.4329	27.6497	29.6424	29.8308	30.0859		29.8703	28.1998	28.7833	27.8227	30.4146		0.420843	0.321699	0.683438
P05090	26.5422	26.5301	26.285	26.8171	25.873		26.4522	25.908	26.4547	27.6786	27.3926		25.781	25.8555	24.6049	26.6251	26.7922		0.299624	0.0755457	0.894517
P02649	29.0759	27.7101	28.4841	27.7152	28.6976		28.5088	26.6468	26.9309	27.5966	27.9026		28.3556	27.2121	27.6246	27.4358	28.6562		0.278579	0.861032	0.0692506
P02749	29.4473	28.8581	31.0115	28.4876	29.0326		28.0229	29.5324	28.3825	28.6964	29.7382		29.8206	29.2337	30.0787	29.4569	29.0213		0.752845	0.330777	0.690588
O14791	25.8933	27.8792	24.9004	26.3253	27.0807		26.5664	25.089	26.069	26.4278	26.6103		27.1901	27.1654	26.3513	25.9004	26.5223		0.679916	0.430702	0.952271
O95445	27.2621	26.6421	25.9639	26.1847	27.3096		26.9964	27.0764	28.2075	27.9643	26.6507		26.5789	26.5248	26.2602	26.3507	26.9795		0.747329	0.14548	0.415633
O75882	26.4392	26.4045	26.7876	27.374	26.3421		27.2633	26.0033	25.7334	26.952	27.0889		27.0621	26.4039	25.0424	25.1474	27.1713		0.275429	0.233086	0.491321
P00736	27.5382	28.7482	27.1429	27.8623	28.178		28.7416	28.231	27.2572	28.2312	28.7477		28.2564	28.1325	27.3419	27.5346	28.845		0.735815	0.889804	0.462266
Q9NZP8	24.0861	24.0878	24.2284	24.8483	23.8938		24.4677	25.1253	24.5689	23.5782	25.2771		24.9135	24.0572	23.8489	24.3662	24.3505		0.807185	0.694444	0.404444
P09871	27.2241	27.4693	26.3208	26.9013	28.1381		27.5414	27.9133	27.3457	27.6076	27.3143		27.2507	27.6014	26.709	27.2247	27.4284		0.913419	0.594288	0.465606
P06681	26.3622	25.8595	25.4633	24.7727	25.5111		24.469	25.576	25.671	25.1898	24.9425		24.9092	25.4787	26.3393	25.8407	25.0236		0.833987	0.659466	0.412078
P01024	34.9454	34.2322	34.4598	34.5055	35.0654		33.954	34.3171	34.7085	34.5448	33.9415		33.4609	34.9803	35.045	34.5611	33.6134		0.334853	0.63537	0.227913
P0C0L5	32.6476	32.2565	32.3129	33.0711	33.1908		31.8238	32.1651	32.878	32.7486	31.8672		31.6009	32.2119	33.4896	32.9637	31.1365		0.313748	0.555554	0.248655
P01031	28.9746	27.9121	28.2631	28.7521	29.0397		27.9593	28.1951	28.8014	28.2678	27.6434		27.3566	28.9522	29.2292	28.5845	26.9054		0.373033	0.644778	0.277115
P13671	29.4228	28.7332	28.6269	28.7967	29.0211		28.9711	29.1879	28.07	28.28	28.8391		28.6918	29.2378	28.2839	28.2526	29.2125		0.488254	0.800476	0.337564
P10643	28.9644	26.7756	27.994	26.0224	27.5019		27.2748	27.6199	27.6173	26.8885	26.5949		26.7855	27.5444	27.3245	27.282	27.6247		0.754208	0.972893	0.609105
P07358	25.4965	24.4694	24.7197	23.6801	24.5756		24.1977	24.2812	25.4925	25.9108	24.0031		24.5306	24.787	24.9694	24.9022	23.6589		0.965177	0.759241	0.817911
P07360	27.279	26.1234	26.8397	24.8324	26.5384		25.4459	26.4454	26.9794	26.859	25.6245		25.9725	26.6983	26.977	26.9464	25.4878		0.842349	0.769126	0.958992
P00751	30.0828	29.7043	30.761	29.0426	29.6386		29.2259	30.5479	29.7886	30.0846	30.1197		31.2735	30.6473	30.5425	30.9278	30.118		0.0106012	0.00381902	0.143708
P08603	31.8798	32.874	32.1691	33.385	31.5343		32.917	32.0207	31.566	32.3121	32.6223		32.3907	32.1888	30.8035	31.0504	33.0516		0.310382	0.281994	0.501717
Q03591	25.8029	27.7237	26.9291	27.6684	27.1988		24.5462	23.484	26.3686	26.7019	27.8302		26.5364	25.5932	25.4023	25.8539	27.0822		0.200219	0.630894	0.0710055
P05156	26.8139	27.5126	27.7999	26.0883	26.8454		26.1035	27.9285	26.5683	25.631	26.8111		28.0101	27.682	27.8745	27.3428	27.3352		0.166866	0.0193093	0.784207
P10909	30.155	30.0448	29.4151	29.7837	29.6319		30.1864	29.3242	28.976	29.4565	30.0029		30.08	29.3561	28.7952	29.2057	30.54		0.513029	0.716989	0.440604
P00450	32.3006	32.2851	32.1427	32.3411	32.1469		31.5704	32.7128	32.0491	32.6351	32.6067		32.9099	32.1206	31.7092	32.4944	32.458		0.687351	0.772477	0.683915
P22792	27.2581	28.7723	27.6872	28.4564	27.2457		28.9696	26.6725	27.7194	28.5498	28.8092		27.5285	27.6907	28.4614	26.9419	27.4524		0.570859	0.319679	0.991589
P00742	24.2874	25.3881	24.6469	24.5822	24.1927		24.589	24.5418	24.3604	24.7808	25.1872		24.284	24.5267	24.0887	25.1837	25.3659		0.801286	0.887954	0.767943
P00748	26.7372	27.2551	27.8782	26.3966	27.3036		26.6105	26.9134	26.3314	26.8038	27.1531		27.6727	27.7174	27.6322	27.3131	27.2135		0.185345	0.0112529	0.936413
P05160	26.9212	26.6253	25.7141	26.6831	26.5053		26.7215	26.362	26.4585	26.8506	26.8435		25.8416	25.8579	25.2638	26.4395	27.2967		0.304807	0.129977	0.753051
P00734	28.8983	29.3551	28.1533	28.7425	28.774		29.4496	28.8389	28.2481	28.6737	29.0026		28.8729	28.6662	29.3133	28.8335	29.2808		0.382252	0.385122	0.524684
P02751	26.8269	28.9734	25.0337	27.763	28.0706		28.1597	26.2048	26.0904	25.1622	26.6821		27.4941	25.8653	27.3715	25.2883	28.4195		0.585806	0.990037	0.340931
P69905	27.8169	28.2849	29.2254	28.8674	28.6242		27.5521	28.7471	27.2703	25.6083	25.7827		25.9909	27.9245	26.7782	29.4808	29.527		0.462032	0.828107	0.108876
P68871	30.415	31.1344	31.595	31.3149	30.7909		30.6844	31.4532	29.9296	28.9326	28.8956		29.1888	30.3942	29.0092	31.9397	32.1615		0.47671	0.969658	0.183745
P00738	33.0142	34.503	33.692	34.7001	33.5025		34.9398	33.6952	32.7862	33.023	34.2985		34.7578	32.9691	32.7534	34.7531	34.2631		0.974379	0.853934	0.897898
P00739	24.9685	26.5511	24.0034	26.6919	25.4005		27.2911	24.0681	24.9093	24.4621	26.9768		27.9128	25.2984	25.4496	25.1411	26.3928		0.504805	0.447176	0.693229
P02790	31.1668	31.6881	32.0339	30.6412	31.2717		31.0725	32.135	30.4929	30.6226	31.591		32.7392	32.0718	32.221	32.1541	31.5419		0.0412385	0.00318335	0.41588
P04196	28.5339	28.7633	29.8701	27.9249	27.9884		28.5162	28.672	29.1973	28.8963	28.1205		30.1946	29.594	29.0791	29.3186	29.3573		0.014517	0.0039334	0.181731
P35858	25.6854	25.6187	25.7943	26.2653	26.8317		25.302	26.7131	26.9452	26.4588	26.0847		25.7865	26.37	26.6897	26.4113	26.081		0.469282	0.7248	0.365041
P01876	32.1329	33.6197	33.4427	34.0064	32.7154		34.6521	32.3821	32.5032	33.8287	32.8136		33.5026	31.953	30.8685	31.6035	33.7702		0.183175	0.102706	0.491277
P01877	25.4241	29.5962	29.6144	28.8406	27.8898		30.7534	27.9389	27.9045	28.9165	27.9935		29.7473	25.5484	23.9275	28.4392	30.4031		0.597961	0.413168	0.915768
P01880	23.3225	25.5147	24.766	28.9112	24.7234		26.2234	26.2208	24.1485	26.493	27.2342		25.8659	26.0707	23.6697	25.3393	27.1421		0.860007	0.868452	0.635059
P01857	26.8598	26.6558	25.6493	26.3028	26.3162		26.6341	26.5299	26.578	26.0652	27.0634		26.6265	25.8565	23.1892	25.8154	26.1626		0.135076	0.0372592	0.551526
P01859	31.8105	31.8573	32.5118	32.5233	31.28		32.1941	32.7265	32.3618	33.3675	32.9925		32.8752	31.529	28.6206	32.3412	31.9211		0.447983	0.116464	0.87812
P01860	31.4912	31.6393	32.2653	32.5316	30.7531		32.4866	32.7547	32.4308	32.2866	32.5136		30.8824	31.5012	30.525	32.1373	31.4004		0.328754	0.0153116	0.702785
P01861	30.2776	29.9948	30.3156	29.5816	30.7246		31.9803	31.6537	29.7897	32.0941	27.4012		31.5431	31.0525	26.5743	28.9788	31.2934		0.78179	0.584116	0.94989
P01871	23.7935	25.2639	25.435	25.7599	24.5757		25.6199	26.3115	29.4483	27.3086	26.6856		26.8263	26.0295	25.6582	23.8548	26.88		0.325972	0.832648	0.0308335
P01602	28.1767	27.8002	27.5978	27.7196	28.484		26.9136	27.8548	29.6678	29.0519	29.14		28.4792	28.8115	27.3381	29.2956	29.0215		0.203575	0.435774	0.157837
P0DOY2	32.6409	30.5519	30.4924	31.1501	30.4383		31.1153	30.0976	30.9849	31.2095	30.8925		30.779	29.9133	29.0865	30.2175	31.1707		0.0769575	0.0706192	0.232167
B9A064	34.4813	33.3062	33.3303	33.6596	33.1971		34.2122	33.2011	33.9875	34.1847	33.6494		33.7151	33.2634	32.3615	33.1066	33.7973		0.30847	0.0875629	0.877731
P19827	28.667	28.7292	28.0399	29.182	29.3757		29.5099	28.0459	28.9372	28.2174	29.0948		27.5826	28.653	28.7977	28.1883	27.4627		0.0701539	0.0356308	0.304502
P19823	30.6563	30.5461	29.6976	30.778	30.8117		31.3135	29.852	30.7647	30.3787	31.0136		29.3041	30.1514	30.5332	29.9644	29.4657		0.0761655	0.010508	0.495578
Q06033	26.0386	27.1516	25.2391	26.1368	25.8586		26.17	26.0409	25.4648	24.6582	25.6363		25.8486	25.0584	25.1455	26.2794	26.4216		0.40648	0.80359	0.223637
Q14624	31.4655	30.7316	30.5656	30.8966	31.712		30.6818	30.8448	30.7646	30.478	31.1919		29.2858	31.1146	31.6483	31.627	30.4779		0.543446	0.770105	0.445445
P01591	25.0022	27.9373	26.5772	26.8436	25.5593		25.7672	25.1584	25.0284	26.6201	26.3229		25.7225	25.4761	23.8401	25.7315	27.6063		0.289629	0.493488	0.25424
P03952	27.0853	27.8527	28.0854	28.4296	27.6853		28.1973	27.3085	26.9089	27.3255	27.8945		28.355	27.8831	26.5778	27.6253	27.9904		0.6886	0.976566	0.462945
P01042	30.177	30.5009	30.7618	30.2998	29.9801		30.3955	30.4344	30.1955	30.9631	30.3959		30.8602	30.0603	30.0537	30.3439	30.9963		0.579148	0.779386	0.495184
P51884	28.137	28.3082	27.2958	26.736	27.9843		27.9907	27.5123	26.9877	28.0649	27.9227		26.6596	26.9966	27.3417	27.5198	27.9717		0.241273	0.166244	0.516927
P19652	26.2744	27.6859	28.1152	28.5763	27.0075		28.1774	27.9101	26.6916	26.9565	27.7553		28.5919	27.6171	28.5701	26.7555	28.4641		0.338873	0.245284	0.617067
P01596	25.9128	24.7395	25.4338	22.9939	26.0751		25.7449	26.4734	27.0705	25.7938	25.4039		25.2544	24.9683	25.0885	25.6956	27.4634		0.31357	0.825936	0.109865
P01597	25.8332	26.5372	25.8761	26.6031	26.2297		26.2022	27.7486	28.321	27.6787	24.8271		27.4999	26.9348	26.2357	26.5787	27.3068		0.214807	0.519528	0.129478
P01620	30.3756	30.0284	30.2289	30.0515	30.3231		30.9881	30.831	31.4328	31.1786	31.1795		30.9655	30.5919	29.6523	30.6228	31.1938		0.212577	0.848897	0.00451837
P01625	29.1163	29.2549	29.1733	29.0985	29.6584		30.099	29.9319	30.9976	30.803	30.3931		30.5242	29.232	29.3487	29.7889	30.0035		0.184525	0.839192	0.00180555
P01714	27.1957	27.6567	27.2585	28.0339	27.7093		27.7592	26.1402	28.9584	27.9665	27.9201		27.1943	27.2214	27.6557	27.479	28.4172		0.956776	0.854591	0.781232
P01824	24.6599	24.8264	24.5661	23.7525	24.509		24.9563	24.8881	25.4823	24.4145	24.6742		24.7883	25.0977	24.6151	23.9231	25.1916		0.358443	0.842697	0.147772
P04208	25.9388	24.3614	25.2851	25.624	24.0396		25.3536	24.8992	25.6009	26.5894	26.9625		23.6094	24.5226	24.0503	24.6218	25.6624		0.362314	0.0404315	0.800663
P04431	24.095	24.4735	24.4059	24.3045	24.2879		25.3319	25.5476	26.4005	25.3657	24.6023		25.2924	24.9879	23.6659	23.9564	25.0331		0.55988	0.466085	0.0518685
P80748	28.4379	27.943	28.7848	27.1677	27.6922		27.7463	27.7454	28.2103	29.3544	29.6303		27.2041	26.4997	25.8062	26.3144	29.1059		0.134373	0.0152196	0.701341
Q96PD5	27.3099	26.9589	27.8323	25.4265	27.2215		26.7403	27.9178	26.9369	27.3229	26.8136		27.9135	27.9638	27.9575	28.0366	26.5874		0.081171	0.0804952	0.22659
P00747	27.9458	26.9548	29.1881	26.1858	26.5078		26.4959	28.4717	26.7545	26.5658	26.8966		29.4919	29.1971	29.2293	28.7769	27.8066		0.0201827	0.000585733	0.356073
P27169	28.0491	28.0378	28.1699	28.4348	28.5366		28.0399	27.5764	28.3166	28.297	28.9315		27.1222	28.6984	28.4488	27.8229	27.5907		0.299296	0.2355	0.542361
P07225	24.9897	25.3137	24.9455	24.3025	25.6074		24.709	24.6603	25.133	25.7532	25.065		24.8434	25.4364	24.7827	25.067	24.7347		0.815249	0.730347	0.951541
P0DJI8	23.4754	25.4726	22.4482	27.6919	23.3687		23.5855	23.0081	23.1566	23.4386	23.7724		23.699	28.8537	24.2752	23.082	27.7445		0.418529	0.130881	0.979181
P35542	28.3341	29.434	27.5825	28.5114	28.4727		28.1125	27.671	28.1236	27.8848	28.9394		28.4663	28.5501	28.3509	27.2599	29.3809		0.870603	0.784108	0.574301
P01009	28.3285	29.2233	29.3924	30.536	28.4658		29.5745	29.2579	29.161	30.3495	29.7293		29.8915	29.2745	30.5056	29.1014	29.8429		0.187502	0.375731	0.169462
P01011	27.9603	28.0078	28.6111	27.5236	28.0526		28.0793	29.3672	28.0182	27.8912	28.2657		29.3612	29.337	29.4922	29.2063	27.7061		0.00695724	0.00851851	0.0704077
P08185	24.0155	23.3511	23.2383	23.0306	23.8371		23.0485	23.4055	23.7189	24.5429	23.8034		25.1383	24.9429	24.5837	24.7032	23.2317		0.005792	0.00343178	0.0928232
P01008	26.6798	27.2212	26.3563	26.8028	27.0216		27.9986	27.3745	26.8511	27.3432	27.0958		27.2843	27.4977	28.0586	27.3622	27.8607		0.000426353	0.0189674	0.00132094
P05546	25.5627	27.9827	27.6718	26.1344	26.399		26.4856	28.6768	25.7457	24.7621	26.2735		28.1709	27.5986	28.8475	29.0322	25.8993		0.157742	0.0444524	0.597267
P08697	26.4857	27.8924	27.2277	25.4853	28.1609		27.0866	26.792	26.7102	27.6018	27.2617		27.6391	27.7617	28.123	27.1761	26.6321		0.359134	0.310225	0.569027
P05155	30.5914	31.3754	30.0839	30.5254	31.0169		31.5897	30.5121	30.4579	31.31	30.998		30.3173	30.6285	30.7313	29.9861	30.687		0.39925	0.118132	0.990362
P02787	31.0598	31.2256	32.4738	30.2296	30.7219		30.1824	32.4892	30.5265	31.0549	31.4558		33.6963	32.085	32.6418	32.3135	31.479		0.019689	0.00368771	0.233931
P02766	24.6514	24.6415	26.2809	25.8174	24.631		26.2128	24.738	25.1928	26.6516	26.8155		25.5948	24.7619	24.6033	23.9269	26.7707		0.906418	0.409803	0.542863
P04004	28.7874	29.0853	29.2388	29.0167	28.7972		28.9559	29.0356	28.0601	29.2893	29.2866		29.5188	28.8402	28.6084	28.6243	29.2599		0.950441	0.941844	0.856524
